# Supplementary material for: Rabex-5 E3 and Rab5 GEF domains differ in their regulation of Ras, Notch, and PI3K signaling in Drosophila wing development
Source: PLoS One. 2024 Oct 28;19(10):e0312274. doi: 10.1371/journal.pone.0312274 (PMC11515992; doi:10.1371/journal.pone.0312274)
Supplement: S1 File — Data from each figure is compiled in a sheet of the same name. P values for all analysis in each figure are summarized in the sheet subsequent to the corresponding figure. (XLSX) [file pone.0312274.s001.xlsx]

## Sheet: Figure 1
Compiled Data from Figure 1
Figure 1G
		N55e11/+	N55e11/+
		FRT80B/+	FRT80B Rabex-5 ex42/+
	No visible phenotype	191	94
	Visible N55e11 phenotype	26	5
	TOTAL	217	99
Figure 1H
		DpN/+	DpN/+
		FRT80B/+	FRT80B Rabex-5 ex42/+
	No visible phenotype	124	6
	Visible DpN phenotypes	12	74
	TOTAL	136	80

## Sheet: Figure 1 P values
Figure 1 P values
	Chi square and Fisher's exact tests			Chi Square		Fisher's Exact			P value ranges:
				Significant?	P value	Significant?	P value		ns	P > 0.05
Fig. 1G	N55e11/+ vs N55e11/+; Rabex-5 ex42/+			*	P=0.0273	*	P=0.0381		*	P ≤ 0.05
Fig. 1H	DpN/+ vs DpN/+; Rabex-5 ex42/+			****	P<0.0001	****	P<0.0001		**	P ≤ 0.01
									***	P ≤ 0.001
									****	P ≤ 0.0001

## Sheet: Figure 2
Compiled Data from Figure 2
Figure 2F
		N55e11/+	N55e11/+	N55e11/+	N55e11/+
		c765-gal4/+	c765>Rabex-5 WT	c765>Rabex-5 DPYT	c765>Rabex-5 FY
	No visible phenotype	1	14	0	17
	Bristle, vein phenotypes	9	1	5	3
	Notching	8	2	0	21
	Bristle, vein phenotypes andNnotching	18	0	9	3
	TOTAL	36	17	14	44
Figure 2G
		DpN/+	DpN/+	DpN/+	DpN/+
		c765/+	c765>Rabex-5 WT	c765>Rabex-5 DPYT	c765>Rabex-5 FY
	No visible phenotypes	2	0	7	0
	L2 or L5 effects	0	3	6	0
	PCV effects	15	7	3	5
	PCV and L2 or L5 effects	6	14	8	19
	TOTAL	23	24	24	24

## Sheet: Figure 2 P values
Figure 2 P values
							2 sided
	Chi square and Fisher's exact tests						Chi Square		Fisher's Exact			P value ranges:
							Significant?	P value	Significant?	P value		ns	P > 0.05
Fig. 2F	N55e11/+; c765-gal4/+ vs N55e11/+; UAS Rabex-5 WT/+; c765-gal4/+						****	P<0.0001	N/A			*	P ≤ 0.05
	N55e11/+; c765-gal4/+ vs N55e11/+; UAS Rabex-5 WT/+; c765-gal4/+						NS	P=0.2314	N/A			**	P ≤ 0.01
	N55e11/+; c765-gal4/+ vs N55e11/+; UAS Rabex-5 WT/+; c765-gal4/+						****	P<0.0001	N/A			***	P ≤ 0.001
												****	P ≤ 0.0001
Fig. 2G	DpN/+; c765-gal4/+ vs DpN/UAS Rabex-5 WT; c765-gal4/+						*	P=0.0112	N/A
	DpN/+; c765-gal4/+ vs DpN/UAS Rabex-5 DPYT; c765-gal4/+						***	P=0.0007	N/A
	DpN/+; c765-gal4/+ vs DpN/UAS Rabex-5 FY; c765-gal4/+						**	P=0.0010	N/A

## Sheet: Figure 3
Compiled Data from Figure 3
Figure 3D
		en>Rabex-5 DPYT	en>Rabex-5 DPYT+Rabex-5 FY	en>Rabex-5 FY
	No ACV loss	0	5	56
	Partial ACV loss	7	18	0
	Complete ACV loss	31	17	0
	TOTAL	38	40	56
	No PCV loss	2	24	56
	Partial PCV loss	11	4	0
	Complete PCV loss	25	12	0
	TOTAL	38	40	56
Figure 3E	Relative wing area (normalized to the average for c765-gal4/+ samples)
	c765-gal4/+	c765>Rabex-5 DPYT	c765>Rabex-5 FY	c765>Ras G12V	c765>Ras G12V+Rabex-5 DPYT	c765>Ras G12V+Rabex-5 FY
	0.994436	0.996695	0.993591	0.801267	1.06416	0.512998
	0.993687	1.00378	0.988769	0.640474	1.07034	0.521076
	1.0013	0.990577	1.00157	0.922721	1.01914	0.461175
	0.992938	0.991569	0.999653	0.994166	0.95383	0.610689
	1.02342	0.960049	0.987496	0.960556	0.982533	0.394276
	1.00337	1.02076	0.972944	0.896001	1.0639	0.361106
	0.995597	0.973598	0.984679	0.879455	0.950371	0.624846
	0.98976	0.995225	0.993135	1.04098	0.964854	0.871822
	0.980251	0.978995	1.02766	1.01544		0.778248
	1.02524	0.977051	1.05826	0.890807		0.482937
				0.942996		0.466239
				1.0332		0.31344
				0.891703		0.522276
				0.491517		0.385927
				0.776795		0.510096
				0.940439		0.416061
				1.01583		0.770553
				0.778598		0.897669
				1.03676		0.469197
				0.911414		0.600346
				1.00122
				1.01302
				0.982786
				0.962809
Ave	1	0.98883	1.00078	0.909207	1.00864	0.548549

## Sheet: Figure 3 P values
Figure 3 P values
												P value ranges:
	Chi square and Fisher's exact tests						Chi Square		Fisher's Exact			ns	P > 0.05
							Significant?	P value	Significant?	P value		*	P ≤ 0.05
Fig. 3D	ACV: c765>Rabex-5 DPYT vs c765>Rabex-5 DPYT + Rabex-5 FY						***	P=0.0010	N/A			**	P ≤ 0.01
	PCV: c765>Rabex-5 DPYT vs c765>Rabex-5 DPYT + Rabex-5 FY						****	P<0.0001	N/A			***	P ≤ 0.001
												****	P ≤ 0.0001
			One way ANOVA with multiple comparisons:				Significant?	P value
Fig. 3E	c765-gal4/+ vs c765>Rabex-5 DPYT						NS	P>0.9999
	c765-gal4/+ vs c765>Rabex-5 FY						NS	P>0.9999
	c765-gal4/+ vs c765>Ras G12V						NS	P=0.2770
	c765-gal4/+ vs c765>Ras G12V +Rabex-5 DPYT						NS	P>0.9999
	c765-gal4/+ vs c765>Ras G12V +Rabex-5 FY						****	P<0.0001
	c765>Ras G12V vs c765>Ras G12V + Rabex-5 DPYT						NS	p=0.2670
	c765>Ras G12V vs c765>Ras G12V + Rabex-5 FY						****	P<0.0001
			T test
	c765-gal4/+ vs c765>Ras G12V						*	P=0.0404

## Sheet: Figure 4
Compiled Data from Figure 4
								Relevant to 4E
Data shown in Graphs in Figure 4:								Data referred to in Figure 4:
Figure 4E	Relative wing area (normalized to the average for en-gal4/+ samples)						Relevant to 4E	Relative wing area (normalized to the average for en-gal4/+ samples)
Data for	en-gal4/+	en>Rabex-5 WT	en>PTEN RNAi	en>Rabex-5 WT +PTEN RNAi			Data for	en-gal4/+	en>PTEN RNAi	en>Rabex-5 WT +PTEN RNAi
PTENJF01859	1.00945	0.93819	1.11422	0.954325			PTENHMS00044	0.980862	1.13701	1.13589
	1.03901	0.96609	1.08242	0.954874				1.00873	1.17303	1.13445
	0.992024	0.980395	1.09439	0.948118				1.03313	1.16567	1.07467
	1.00069	0.968604	1.09431	0.941659				1.04228	1.16847	1.08735
	0.985634	0.953234	1.04427	0.951879				1.00205	1.21457	1.04559
	0.95257	0.997188	1.04682	0.99813				0.961791	1.09344	1.11799
	0.999276	1.008	1.09501	1.04439				0.967512	1.18941	1.09241
	1.02608	1.00958	1.10365	1.03238				1.00274	1.18005	1.13173
	0.994091	1.01686	1.11237	0.937905				1.01129	1.16609	1.13959
	1.00119	1.01553	1.10125	0.958845				0.989613	1.19659	1.1135
AVE	1	0.985368	1.08887	0.97225				1	1.16843	1.10732
								Relevant to 4J
								Data referred to in Figure 4:
Figure 4J	(seen in several trials)							Example of alternate result seen in 2 trials
	Relative wing area (normalized to the average for c765-gal4/+ samples)							Relative wing area (normalized to the average for c765-gal4/+ samples)
	c765-gal4/+	c765>PI3K.CAAX	c765>PI3K.CAAX+Rabex-5 DPYT	c765>PI3K.CAAX+Rabex-5 FY				c765-gal4/+	c765>PI3K.CAAX	c765>PI3K.CAAX+Rabex-5 DPYT	c765>PI3K.CAAX+Rabex-5 FY
	1.02443	1.08427	1.03954	1.07521				0.922007	1.20254	1.09628	1.11237
	1.02454	1.09464	1.00298	1.08245				0.934779	1.18083	1.08904	1.09742
	0.996335	1.08578	1.01864	1.14775				1.01432	1.21372	1.05486	1.08006
	1.00733	1.08749	1.0283	1.07181				1.0092	1.17724	1.03096	1.09205
	1.01774	1.03908	1.02024	1.06151				1.01601	1.16167	1.00973	1.04596
	0.970764	1.07879	1.0464	1.04115				1.02945	1.21043	1.03652	1.0633
	0.958863	1.07216	1.03198	1.05802				1.0052	1.17467	1.02502	1.06989
			1.02509	1.06753				0.985664	1.18545	0.981599	1.13728
			0.982843	1.06404				1.04976	1.24442	1.05856	1.07118
				1.05993				1.06639	1.19697	1.07167	1.07373
								0.990433	1.20371	0.952356	1.08337
AVE	1	1.07746	1.02178	1.07294				1.01869			1.05067
								0.958098			1.04918
							AVE	1	1.1956	1.03696	1.07896
Figure 4O	Relative wing area (normalized to the average for c765-gal4/+ samples)
	c765-gal4/+	c765>myrAKTdeltaPH	c765>myrAKTdeltaPH+Rabex-5 DPYT	c765>myrAKTdeltaPH+Rabex-5 FY
	0.997756	1.48111	1.58868	1.62491
	0.934624	1.47944	1.54882	1.6
	1.03444	1.59518	1.55259	1.52793
	1.0414	1.5991	1.5927	1.62253
	1.02808	1.60477	1.55805	1.66574
	1.00665	1.57951	1.55965	1.68218
	0.832128	1.47534	1.56453	1.38256
	1.03787	1.51426	1.51439	1.505
	1.03446	1.4409	1.599
	1.09565	1.45305	1.59045
	0.918312	1.56661
	1.03863	1.54437
AVE	1	1.5278	1.56689	1.57636

## Sheet: Figure 4 P values
Figure 4 P values
			One way ANOVA with multiple comparisons:				Significant?	P value			P value ranges:
Fig. 4E	en-gal4/+ vs en>Rabex5 WT						NS	P=0.6805			ns	P > 0.05
	en-gal4/+ vs en>PTEN RNAi						****	P<0.0001			*	P ≤ 0.05
	en-gal4/+ vs en>Rabex-5 WT + PTEN RNAi						NS	P=0.1656			**	P ≤ 0.01
	en>Rabex-5 WT vs en>Rabex-5 WT + PTEN RNAi						NS	P=0.7487			***	P ≤ 0.001
	en>PTEN RNAi vs en>Rabex-5 WT + PTEN RNAi						****	P<0.0001			****	P ≤ 0.0001
			One way ANOVA with multiple comparisons:				Significant?	P value
Fig. 4J	c765-gal4/+ vs c765>PI3K						****	P<0.0001
	c765-gal4/+ vs c765>Rabex-5 DPYT + PI3K						NS	P=0.2869
	c765-gal4/+ vs c765>Rabex-5 FY + PI3K						****	P<0.0001
	c765>PI3K vs c765>Rabex-5 DPYT + PI3K						***	P=0.0004
	c765>PI3K vs c765>Rabex-5 FY + PI3K						NS	P=0.9802
Fig. 4O			One way ANOVA with multiple comparisons:				Significant?	P value
	c765-gal4/+ vs c765>AKT						****	P<0.0001
	c765-gal4/+ vs c765>Rabex-5 DPYT + AKT						****	P<0.0001
	c765-gal4/+ vs c765>Rabex-5 FY + AKT						****	P<0.0001
	c765>AKT vs c765>Rabex-5 DPYT + AKT						NS	P=0.5338
	c765>AKT vs c765>Rabex-5 FY + AKT						NS	P=0.4015
